# Supplementary material for: The complete chloroplast genome of Marupa (Simarouba amara Aubl., Simaroubaceae)
Source: Ecol Evol. 2024 Jul 11;14(7):e11688. doi: 10.1002/ece3.11688 (PMC11239194; doi:10.1002/ece3.11688)
Supplement: Supplementary file 1 — Data S1. [file ECE3-14-e11688-s001.txt]

##################
## Preparation of files
##################

# Base calling using Guppy 6.5.7
guppy_basecaller -c dna_r9.4.1_450bps_sup.cfg -i Marupa -r -s Marupa/Calling --num_callers 4 --gpu_runners_per_device 8 --min_qscore 10 -x cuda:0 --chunk_size 500
# Concatenation of fastq files
sed -i -e '$a\' *.fastq
cat *.fastq > Marupa_ALL_Q10.fastq

# Quality control using Nanoplot 1.19
NanoPlot --fastq Marupa_ALL_Q10.fastq -o nanoplot


##################
## Chloroplast reconstruction
##################

# Chloroplast reconstruction using ptGAUL 1.05, using Ailanthus altissima as reference
source activate chloroplast
ptGAUL.sh -r cp_Ailanthus_altissima.fasta -l Marupa_ALL_Q10.fastq -o ptGAUL
minimap2 -x ava-ont ptGAUL/result_3000/ptGAUL_final_assembly/final_assembly.fasta Marupa_ALL_Q10.fastq > Marupa_ALL_Q10_map_assembly.paf
# Polishing using Racon 1.4.3
racon Marupa_ALL_Q10.fastq Marupa_ALL_Q10_map_assembly.paf ptGAUL/result_3000/ptGAUL_final_assembly/final_assembly.fasta > Marupa_ALL_Q10_map_assembly_racon.fasta


# Annotation using GeSeq https://chlorobox.mpimp-golm.mpg.de/geseq.html
# Manual correction of annotations using Geneious and generation of Marupa_Ref1_MANUALLY_MODIFIED.fasta


# Chloroplast reconstruction using ptGAUL 1.05, using Marupa_Ref1_MANUALLY_MODIFIED.fasta as reference
ptGAUL.sh -r Marupa_Ref1_MANUALLY_MODIFIED.fasta -l Marupa_ALL_Q10.fastq -o ptGAUL_Ref1
minimap2 -x ava-ont ptGAUL_Ref1/result_3000/ptGAUL_final_assembly/final_assembly.fasta Marupa_ALL_Q10.fastq > Marupa_ALL_Q10_Ref1_map_assembly.paf
# Polishing using Racon 1.4.3
racon Marupa_ALL_Q10.fastq Marupa_ALL_Q10_Ref1_map_assembly.paf ptGAUL_Ref1/result_3000/ptGAUL_final_assembly/final_assembly.fasta > Marupa_ALL_Q10_map_assembly_racon.fasta


##################
## Phylogeny
##################

# Conversion multi-line fasta to single-line fasta
for i in *.fasta; do awk '{if(NR==1) {print $0} else {if($0 ~ /^>/) {print "\n"$0} else {printf $0}}}' $i > $i.oneline; done
sed -i -e '$a\' oneline/*.oneline
# Concatenation of fasta files
cat *.oneline > Concat_Marupa.fasta

# Alignment with MAFFT 7.305 and Gblocks 0.91b
mafft --auto Concat_Marupa.fasta > MAFFT_Concat_Marupa.fasta
Gblocks MAFFT_Concat_Marupa.fasta -t=d -b5=a

# Phylogeny with RaxML 8.2.9 with NC_034690.1as outgroup
raxmlHPC-PTHREADS -f a -x 12345  -p 12345 -T 2 -# 100 -m GTRGAMMA -s MAFFT_Concat_Marupa.fasta-gb -n RAXML_MAFFT_Concat_Marupa.fasta -o NC_034985.1
